# Supplementary material for: Functional siRNA Screen Links Ras/MAPK and Wnt Pathway to EV Secretion in HCT-116 Colorectal Cancer Cells
Source: Diseases. 2026 Mar 2;14(3):89. doi: 10.3390/diseases14030089 (PMC13025452; doi:10.3390/diseases14030089)
Supplement: Supplementary file 1 [file diseases-14-00089-s001.zip]

Archive with 2 entries (2 files):
- Figure S1.pdf
- File S1 - Western Blots.pdf
